# Supplementary material for: Characterization of Bulk Phosphatidylcholine Compositions in Human Plasma Using Side-Chain Resolving Lipidomics
Source: Metabolites. 2019 Jun 8;9(6):109. doi: 10.3390/metabo9060109 (PMC6631474; doi:10.3390/metabo9060109)
Supplement: Supplementary file 1 [file metabolites-09-00109-s001.zip]

Archive with 14 entries (13 files):
- Supplementary_Table_S5_LinearModel.xlsx
- __MACOSX/
- __MACOSX/._Supplementary_Table_S5_LinearModel.xlsx
- Supplementary_Table_S2_Ranges.xlsx
- __MACOSX/._Supplementary_Table_S2_Ranges.xlsx
- Supplementary_Table_S3_Robustness.xlsx
- Supplementary_Figure_S1.pdf
- __MACOSX/._Supplementary_Figure_S1.pdf
- Supplementary_Figure_S2.pdf
- __MACOSX/._Supplementary_Figure_S2.pdf
- Supplementary_Table_S4_Replication.xlsx
- __MACOSX/._Supplementary_Table_S4_Replication.xlsx
- Supplementary_Table_S1_QualitativeComposition.xlsx
- __MACOSX/._Supplementary_Table_S1_QualitativeComposition.xlsx
