# Supplementary material for: Characterization of Bulk Phosphatidylcholine Compositions in Human Plasma Using Side-Chain Resolving Lipidomics
Source: Metabolites. 2019 Jun 8;9(6):109. doi: 10.3390/metabo9060109 (PMC6631474; doi:10.3390/metabo9060109)
Supplement: Supplementary file 1 [file metabolites-09-00109-s001.zip › Supplementary_Table_S1_QualitativeComposition.xlsx]

## Sheet: Tabelle1
Lipid species	Neutral mass	PC sum (AbsoluteIDQ)	PCs (fatty acyl/alkyl level)
PC 28:1	675	PC aa C28:1	PC 2:0_26:1	PC 3:0_25:1	PC 3:1_25:0	PC 4:0_24:1	PC 4:1_24:0	PC 5:0_23:1	PC 5:1_23:0	PC 6:0_22:1	PC 6:1_22:0	PC 7:0_21:1	PC 7:1_21:0	PC 8:0_20:1	PC 8:1_20:0	PC 9:0_19:1	PC 9:1_19:0	PC 10:0_18:1	PC 10:1_18:0	PC 11:0_17:1	PC 11:1_17:0	PC 12:0_16:1	PC 12:1_16:0	PC 13:0_15:1	PC 13:1_15:0	PC 14:0_14:1	PC 2:0_27:8	PC 3:0_26:8	PC 3:1_26:7	PC 4:0_25:8	PC 4:1_25:7	PC 5:0_24:8	PC 5:1_24:7	PC 5:2_24:6	PC 6:0_23:8	PC 6:1_23:7	PC 6:2_23:6	PC 7:0_22:8	PC 7:1_22:7	PC 7:2_22:6	PC 7:3_22:5	PC 8:0_21:8	PC 8:1_21:7	PC 8:2_21:6	PC 8:3_21:5	PC 9:0_20:8	PC 9:1_20:7	PC 9:2_20:6	PC 9:3_20:5
PC 30:0	705	PC aa C30:0	PC 2:0_28:0	PC 3:0_27:0	PC 4:0_26:0	PC 5:0_25:0	PC 6:0_24:0	PC 7:0_23:0	PC 8:0_22:0	PC 9:0_21:0	PC 10:0_20:0	PC 11:0_19:0	PC 12:0_18:0	PC 13:0_17:0	PC 14:0_16:0	PC 15:0_15:0	PC 2:0_29:7	PC 3:0_28:7	PC 3:1_28:6	PC 4:0_27:7	PC 4:1_27:6	PC 5:0_26:7	PC 5:1_26:6	PC 5:2_26:5	PC 6:0_25:7	PC 6:1_25:6	PC 6:2_25:5	PC 7:0_24:7	PC 7:1_24:6	PC 7:2_24:5	PC 7:3_24:4	PC 8:0_23:7	PC 8:1_23:6	PC 8:2_23:5	PC 8:3_23:4	PC 9:0_22:7	PC 9:1_22:6	PC 9:2_22:5	PC 9:3_22:4	PC 9:4_22:3	PC 10:0_21:7	PC 10:1_21:6	PC 10:2_21:5	PC 10:3_21:4	PC 10:4_21:3	PC 11:0_20:7	PC 11:1_20:6	PC 11:2_20:5	PC 11:3_20:4
PC 32:0	733	PC aa C32:0	PC 2:0_30:0	PC 3:0_29:0	PC 4:0_28:0	PC 5:0_27:0	PC 6:0_26:0	PC 7:0_25:0	PC 8:0_24:0	PC 9:0_23:0	PC 10:0_22:0	PC 11:0_21:0	PC 12:0_20:0	PC 13:0_19:0	PC 14:0_18:0	PC 15:0_17:0	PC 16:0_16:0	PC 2:0_31:7	PC 3:0_30:7	PC 3:1_30:6	PC 4:0_29:7	PC 4:1_29:6	PC 5:0_28:7	PC 5:1_28:6	PC 5:2_28:5	PC 6:0_27:7	PC 6:1_27:6	PC 6:2_27:5	PC 7:0_26:7	PC 7:1_26:6	PC 7:2_26:5	PC 7:3_26:4	PC 8:0_25:7	PC 8:1_25:6	PC 8:2_25:5	PC 8:3_25:4	PC 9:0_24:7	PC 9:1_24:6	PC 9:2_24:5	PC 9:3_24:4	PC 9:4_24:3	PC 10:0_23:7	PC 10:1_23:6	PC 10:2_23:5	PC 10:3_23:4	PC 10:4_23:3	PC 11:0_22:7	PC 11:1_22:6	PC 11:2_22:5
PC 32:1	731	PC aa C32:1	PC 2:0_30:1	PC 3:0_29:1	PC 3:1_29:0	PC 4:0_28:1	PC 4:1_28:0	PC 5:0_27:1	PC 5:1_27:0	PC 6:0_26:1	PC 6:1_26:0	PC 7:0_25:1	PC 7:1_25:0	PC 8:0_24:1	PC 8:1_24:0	PC 9:0_23:1	PC 9:1_23:0	PC 10:0_22:1	PC 10:1_22:0	PC 11:0_21:1	PC 11:1_21:0	PC 12:0_20:1	PC 12:1_20:0	PC 13:0_19:1	PC 13:1_19:0	PC 14:0_18:1	PC 14:1_18:0	PC 15:0_17:1	PC 15:1_17:0	PC 16:0_16:1	PC 2:0_31:8	PC 3:0_30:8	PC 3:1_30:7	PC 4:0_29:8	PC 4:1_29:7	PC 5:0_28:8	PC 5:1_28:7	PC 5:2_28:6	PC 6:0_27:8	PC 6:1_27:7	PC 6:2_27:6	PC 7:0_26:8	PC 7:1_26:7	PC 7:2_26:6	PC 7:3_26:5	PC 8:0_25:8	PC 8:1_25:7	PC 8:2_25:6	PC 8:3_25:5
PC 32:2	729	PC aa C32:2	PC 2:0_30:2	PC 3:0_29:2	PC 3:1_29:1	PC 4:0_28:2	PC 4:1_28:1	PC 5:0_27:2	PC 5:1_27:1	PC 5:2_27:0	PC 6:0_26:2	PC 6:1_26:1	PC 6:2_26:0	PC 7:0_25:2	PC 7:1_25:1	PC 7:2_25:0	PC 8:0_24:2	PC 8:1_24:1	PC 8:2_24:0	PC 9:0_23:2	PC 9:1_23:1	PC 9:2_23:0	PC 10:0_22:2	PC 10:1_22:1	PC 10:2_22:0	PC 11:0_21:2	PC 11:1_21:1	PC 11:2_21:0	PC 12:0_20:2	PC 12:1_20:1	PC 12:2_20:0	PC 13:0_19:2	PC 13:1_19:1	PC 13:2_19:0	PC 14:0_18:2	PC 14:1_18:1	PC 14:2_18:0	PC 15:0_17:2	PC 15:1_17:1	PC 15:2_17:0	PC 16:0_16:2	PC 16:1_16:1	PC 2:0_31:9	PC 3:0_30:9	PC 3:1_30:8	PC 4:0_29:9	PC 4:1_29:8	PC 5:0_28:9	PC 5:1_28:8
PC 32:3	727	PC aa C32:3	PC 2:0_30:3	PC 3:0_29:3	PC 3:1_29:2	PC 4:0_28:3	PC 4:1_28:2	PC 5:0_27:3	PC 5:1_27:2	PC 5:2_27:1	PC 6:0_26:3	PC 6:1_26:2	PC 6:2_26:1	PC 7:0_25:3	PC 7:1_25:2	PC 7:2_25:1	PC 7:3_25:0	PC 8:0_24:3	PC 8:1_24:2	PC 8:2_24:1	PC 8:3_24:0	PC 9:0_23:3	PC 9:1_23:2	PC 9:2_23:1	PC 9:3_23:0	PC 10:0_22:3	PC 10:1_22:2	PC 10:2_22:1	PC 10:3_22:0	PC 11:0_21:3	PC 11:1_21:2	PC 11:2_21:1	PC 11:3_21:0	PC 12:0_20:3	PC 12:1_20:2	PC 12:2_20:1	PC 12:3_20:0	PC 13:0_19:3	PC 13:1_19:2	PC 13:2_19:1	PC 13:3_19:0	PC 14:0_18:3	PC 14:1_18:2	PC 14:2_18:1	PC 14:3_18:0	PC 15:0_17:3	PC 15:1_17:2	PC 15:2_17:1	PC 15:3_17:0
PC 34:1	759	PC aa C34:1	PC 2:0_32:1	PC 3:0_31:1	PC 3:1_31:0	PC 4:0_30:1	PC 4:1_30:0	PC 5:0_29:1	PC 5:1_29:0	PC 6:0_28:1	PC 6:1_28:0	PC 7:0_27:1	PC 7:1_27:0	PC 8:0_26:1	PC 8:1_26:0	PC 9:0_25:1	PC 9:1_25:0	PC 10:0_24:1	PC 10:1_24:0	PC 11:0_23:1	PC 11:1_23:0	PC 12:0_22:1	PC 12:1_22:0	PC 13:0_21:1	PC 13:1_21:0	PC 14:0_20:1	PC 14:1_20:0	PC 15:0_19:1	PC 15:1_19:0	PC 16:0_18:1	PC 16:1_18:0	PC 17:0_17:1	PC 2:0_33:8	PC 3:0_32:8	PC 3:1_32:7	PC 4:0_31:8	PC 4:1_31:7	PC 5:0_30:8	PC 5:1_30:7	PC 5:2_30:6	PC 6:0_29:8	PC 6:1_29:7	PC 6:2_29:6	PC 7:0_28:8	PC 7:1_28:7	PC 7:2_28:6	PC 7:3_28:5	PC 8:0_27:8	PC 8:1_27:7
PC 34:2	757	PC aa C34:2	PC 2:0_32:2	PC 3:0_31:2	PC 3:1_31:1	PC 4:0_30:2	PC 4:1_30:1	PC 5:0_29:2	PC 5:1_29:1	PC 5:2_29:0	PC 6:0_28:2	PC 6:1_28:1	PC 6:2_28:0	PC 7:0_27:2	PC 7:1_27:1	PC 7:2_27:0	PC 8:0_26:2	PC 8:1_26:1	PC 8:2_26:0	PC 9:0_25:2	PC 9:1_25:1	PC 9:2_25:0	PC 10:0_24:2	PC 10:1_24:1	PC 10:2_24:0	PC 11:0_23:2	PC 11:1_23:1	PC 11:2_23:0	PC 12:0_22:2	PC 12:1_22:1	PC 12:2_22:0	PC 13:0_21:2	PC 13:1_21:1	PC 13:2_21:0	PC 14:0_20:2	PC 14:1_20:1	PC 14:2_20:0	PC 15:0_19:2	PC 15:1_19:1	PC 15:2_19:0	PC 16:0_18:2	PC 16:1_18:1	PC 16:2_18:0	PC 17:0_17:2	PC 17:1_17:1	PC 2:0_33:9	PC 3:0_32:9	PC 3:1_32:8	PC 4:0_31:9
PC 34:3	755	PC aa C34:3	PC 2:0_32:3	PC 3:0_31:3	PC 3:1_31:2	PC 4:0_30:3	PC 4:1_30:2	PC 5:0_29:3	PC 5:1_29:2	PC 5:2_29:1	PC 6:0_28:3	PC 6:1_28:2	PC 6:2_28:1	PC 7:0_27:3	PC 7:1_27:2	PC 7:2_27:1	PC 7:3_27:0	PC 8:0_26:3	PC 8:1_26:2	PC 8:2_26:1	PC 8:3_26:0	PC 9:0_25:3	PC 9:1_25:2	PC 9:2_25:1	PC 9:3_25:0	PC 10:0_24:3	PC 10:1_24:2	PC 10:2_24:1	PC 10:3_24:0	PC 11:0_23:3	PC 11:1_23:2	PC 11:2_23:1	PC 11:3_23:0	PC 12:0_22:3	PC 12:1_22:2	PC 12:2_22:1	PC 12:3_22:0	PC 13:0_21:3	PC 13:1_21:2	PC 13:2_21:1	PC 13:3_21:0	PC 14:0_20:3	PC 14:1_20:2	PC 14:2_20:1	PC 14:3_20:0	PC 15:0_19:3	PC 15:1_19:2	PC 15:2_19:1	PC 15:3_19:0
PC 34:4	753	PC aa C34:4	PC 2:0_32:4	PC 3:0_31:4	PC 3:1_31:3	PC 4:0_30:4	PC 4:1_30:3	PC 5:0_29:4	PC 5:1_29:3	PC 5:2_29:2	PC 6:0_28:4	PC 6:1_28:3	PC 6:2_28:2	PC 7:0_27:4	PC 7:1_27:3	PC 7:2_27:2	PC 7:3_27:1	PC 8:0_26:4	PC 8:1_26:3	PC 8:2_26:2	PC 8:3_26:1	PC 9:0_25:4	PC 9:1_25:3	PC 9:2_25:2	PC 9:3_25:1	PC 9:4_25:0	PC 10:0_24:4	PC 10:1_24:3	PC 10:2_24:2	PC 10:3_24:1	PC 10:4_24:0	PC 11:0_23:4	PC 11:1_23:3	PC 11:2_23:2	PC 11:3_23:1	PC 11:4_23:0	PC 12:0_22:4	PC 12:1_22:3	PC 12:2_22:2	PC 12:3_22:1	PC 12:4_22:0	PC 13:0_21:4	PC 13:1_21:3	PC 13:2_21:2	PC 13:3_21:1	PC 13:4_21:0	PC 14:0_20:4	PC 14:1_20:3	PC 14:2_20:2
PC 36:0	789	PC aa C36:0	PC 2:0_34:0	PC 3:0_33:0	PC 4:0_32:0	PC 5:0_31:0	PC 6:0_30:0	PC 7:0_29:0	PC 8:0_28:0	PC 9:0_27:0	PC 10:0_26:0	PC 11:0_25:0	PC 12:0_24:0	PC 13:0_23:0	PC 14:0_22:0	PC 15:0_21:0	PC 16:0_20:0	PC 17:0_19:0	PC 18:0_18:0	PC 2:0_35:7	PC 3:0_34:7	PC 3:1_34:6	PC 4:0_33:7	PC 4:1_33:6	PC 5:0_32:7	PC 5:1_32:6	PC 5:2_32:5	PC 6:0_31:7	PC 6:1_31:6	PC 6:2_31:5	PC 7:0_30:7	PC 7:1_30:6	PC 7:2_30:5	PC 7:3_30:4	PC 8:0_29:7	PC 8:1_29:6	PC 8:2_29:5	PC 8:3_29:4	PC 9:0_28:7	PC 9:1_28:6	PC 9:2_28:5	PC 9:3_28:4	PC 9:4_28:3	PC 10:0_27:7	PC 10:1_27:6	PC 10:2_27:5	PC 10:3_27:4	PC 10:4_27:3	PC 11:0_26:7
PC 36:1	787	PC aa C36:1	PC 2:0_34:1	PC 3:0_33:1	PC 3:1_33:0	PC 4:0_32:1	PC 4:1_32:0	PC 5:0_31:1	PC 5:1_31:0	PC 6:0_30:1	PC 6:1_30:0	PC 7:0_29:1	PC 7:1_29:0	PC 8:0_28:1	PC 8:1_28:0	PC 9:0_27:1	PC 9:1_27:0	PC 10:0_26:1	PC 10:1_26:0	PC 11:0_25:1	PC 11:1_25:0	PC 12:0_24:1	PC 12:1_24:0	PC 13:0_23:1	PC 13:1_23:0	PC 14:0_22:1	PC 14:1_22:0	PC 15:0_21:1	PC 15:1_21:0	PC 16:0_20:1	PC 16:1_20:0	PC 17:0_19:1	PC 17:1_19:0	PC 18:0_18:1	PC 2:0_35:8	PC 3:0_34:8	PC 3:1_34:7	PC 4:0_33:8	PC 4:1_33:7	PC 5:0_32:8	PC 5:1_32:7	PC 5:2_32:6	PC 6:0_31:8	PC 6:1_31:7	PC 6:2_31:6	PC 7:0_30:8	PC 7:1_30:7	PC 7:2_30:6	PC 7:3_30:5
PC 36:2	785	PC aa C36:2	PC 2:0_34:2	PC 3:0_33:2	PC 3:1_33:1	PC 4:0_32:2	PC 4:1_32:1	PC 5:0_31:2	PC 5:1_31:1	PC 5:2_31:0	PC 6:0_30:2	PC 6:1_30:1	PC 6:2_30:0	PC 7:0_29:2	PC 7:1_29:1	PC 7:2_29:0	PC 8:0_28:2	PC 8:1_28:1	PC 8:2_28:0	PC 9:0_27:2	PC 9:1_27:1	PC 9:2_27:0	PC 10:0_26:2	PC 10:1_26:1	PC 10:2_26:0	PC 11:0_25:2	PC 11:1_25:1	PC 11:2_25:0	PC 12:0_24:2	PC 12:1_24:1	PC 12:2_24:0	PC 13:0_23:2	PC 13:1_23:1	PC 13:2_23:0	PC 14:0_22:2	PC 14:1_22:1	PC 14:2_22:0	PC 15:0_21:2	PC 15:1_21:1	PC 15:2_21:0	PC 16:0_20:2	PC 16:1_20:1	PC 16:2_20:0	PC 17:0_19:2	PC 17:1_19:1	PC 17:2_19:0	PC 18:0_18:2	PC 18:1_18:1	PC 2:0_35:9
PC 36:3	783	PC aa C36:3	PC 2:0_34:3	PC 3:0_33:3	PC 3:1_33:2	PC 4:0_32:3	PC 4:1_32:2	PC 5:0_31:3	PC 5:1_31:2	PC 5:2_31:1	PC 6:0_30:3	PC 6:1_30:2	PC 6:2_30:1	PC 7:0_29:3	PC 7:1_29:2	PC 7:2_29:1	PC 7:3_29:0	PC 8:0_28:3	PC 8:1_28:2	PC 8:2_28:1	PC 8:3_28:0	PC 9:0_27:3	PC 9:1_27:2	PC 9:2_27:1	PC 9:3_27:0	PC 10:0_26:3	PC 10:1_26:2	PC 10:2_26:1	PC 10:3_26:0	PC 11:0_25:3	PC 11:1_25:2	PC 11:2_25:1	PC 11:3_25:0	PC 12:0_24:3	PC 12:1_24:2	PC 12:2_24:1	PC 12:3_24:0	PC 13:0_23:3	PC 13:1_23:2	PC 13:2_23:1	PC 13:3_23:0	PC 14:0_22:3	PC 14:1_22:2	PC 14:2_22:1	PC 14:3_22:0	PC 15:0_21:3	PC 15:1_21:2	PC 15:2_21:1	PC 15:3_21:0
PC 36:4	781	PC aa C36:4	PC 2:0_34:4	PC 3:0_33:4	PC 3:1_33:3	PC 4:0_32:4	PC 4:1_32:3	PC 5:0_31:4	PC 5:1_31:3	PC 5:2_31:2	PC 6:0_30:4	PC 6:1_30:3	PC 6:2_30:2	PC 7:0_29:4	PC 7:1_29:3	PC 7:2_29:2	PC 7:3_29:1	PC 8:0_28:4	PC 8:1_28:3	PC 8:2_28:2	PC 8:3_28:1	PC 9:0_27:4	PC 9:1_27:3	PC 9:2_27:2	PC 9:3_27:1	PC 9:4_27:0	PC 10:0_26:4	PC 10:1_26:3	PC 10:2_26:2	PC 10:3_26:1	PC 10:4_26:0	PC 11:0_25:4	PC 11:1_25:3	PC 11:2_25:2	PC 11:3_25:1	PC 11:4_25:0	PC 12:0_24:4	PC 12:1_24:3	PC 12:2_24:2	PC 12:3_24:1	PC 12:4_24:0	PC 13:0_23:4	PC 13:1_23:3	PC 13:2_23:2	PC 13:3_23:1	PC 13:4_23:0	PC 14:0_22:4	PC 14:1_22:3	PC 14:2_22:2
PC 36:5	779	PC aa C36:5	PC 2:0_34:5	PC 3:0_33:5	PC 3:1_33:4	PC 4:0_32:5	PC 4:1_32:4	PC 5:0_31:5	PC 5:1_31:4	PC 5:2_31:3	PC 6:0_30:5	PC 6:1_30:4	PC 6:2_30:3	PC 7:0_29:5	PC 7:1_29:4	PC 7:2_29:3	PC 7:3_29:2	PC 8:0_28:5	PC 8:1_28:4	PC 8:2_28:3	PC 8:3_28:2	PC 9:0_27:5	PC 9:1_27:4	PC 9:2_27:3	PC 9:3_27:2	PC 9:4_27:1	PC 10:0_26:5	PC 10:1_26:4	PC 10:2_26:3	PC 10:3_26:2	PC 10:4_26:1	PC 11:0_25:5	PC 11:1_25:4	PC 11:2_25:3	PC 11:3_25:2	PC 11:4_25:1	PC 11:5_25:0	PC 12:0_24:5	PC 12:1_24:4	PC 12:2_24:3	PC 12:3_24:2	PC 12:4_24:1	PC 12:5_24:0	PC 13:0_23:5	PC 13:1_23:4	PC 13:2_23:3	PC 13:3_23:2	PC 13:4_23:1	PC 13:5_23:0
PC 36:6	777	PC aa C36:6	PC 2:0_34:6	PC 3:0_33:6	PC 3:1_33:5	PC 4:0_32:6	PC 4:1_32:5	PC 5:0_31:6	PC 5:1_31:5	PC 5:2_31:4	PC 6:0_30:6	PC 6:1_30:5	PC 6:2_30:4	PC 7:0_29:6	PC 7:1_29:5	PC 7:2_29:4	PC 7:3_29:3	PC 8:0_28:6	PC 8:1_28:5	PC 8:2_28:4	PC 8:3_28:3	PC 9:0_27:6	PC 9:1_27:5	PC 9:2_27:4	PC 9:3_27:3	PC 9:4_27:2	PC 10:0_26:6	PC 10:1_26:5	PC 10:2_26:4	PC 10:3_26:3	PC 10:4_26:2	PC 11:0_25:6	PC 11:1_25:5	PC 11:2_25:4	PC 11:3_25:3	PC 11:4_25:2	PC 11:5_25:1	PC 12:0_24:6	PC 12:1_24:5	PC 12:2_24:4	PC 12:3_24:3	PC 12:4_24:2	PC 12:5_24:1	PC 13:0_23:6	PC 13:1_23:5	PC 13:2_23:4	PC 13:3_23:3	PC 13:4_23:2	PC 13:5_23:1
PC 38:0	817	PC aa C38:0	PC 2:0_36:0	PC 3:0_35:0	PC 4:0_34:0	PC 5:0_33:0	PC 6:0_32:0	PC 7:0_31:0	PC 8:0_30:0	PC 9:0_29:0	PC 10:0_28:0	PC 11:0_27:0	PC 12:0_26:0	PC 13:0_25:0	PC 14:0_24:0	PC 15:0_23:0	PC 16:0_22:0	PC 17:0_21:0	PC 18:0_20:0	PC 19:0_19:0	PC 2:0_37:7	PC 3:0_36:7	PC 3:1_36:6	PC 4:0_35:7	PC 4:1_35:6	PC 5:0_34:7	PC 5:1_34:6	PC 5:2_34:5	PC 6:0_33:7	PC 6:1_33:6	PC 6:2_33:5	PC 7:0_32:7	PC 7:1_32:6	PC 7:2_32:5	PC 7:3_32:4	PC 8:0_31:7	PC 8:1_31:6	PC 8:2_31:5	PC 8:3_31:4	PC 9:0_30:7	PC 9:1_30:6	PC 9:2_30:5	PC 9:3_30:4	PC 9:4_30:3	PC 10:0_29:7	PC 10:1_29:6	PC 10:2_29:5	PC 10:3_29:4	PC 10:4_29:3
PC 38:3	811	PC aa C38:3	PC 2:0_36:3	PC 3:0_35:3	PC 3:1_35:2	PC 4:0_34:3	PC 4:1_34:2	PC 5:0_33:3	PC 5:1_33:2	PC 5:2_33:1	PC 6:0_32:3	PC 6:1_32:2	PC 6:2_32:1	PC 7:0_31:3	PC 7:1_31:2	PC 7:2_31:1	PC 7:3_31:0	PC 8:0_30:3	PC 8:1_30:2	PC 8:2_30:1	PC 8:3_30:0	PC 9:0_29:3	PC 9:1_29:2	PC 9:2_29:1	PC 9:3_29:0	PC 10:0_28:3	PC 10:1_28:2	PC 10:2_28:1	PC 10:3_28:0	PC 11:0_27:3	PC 11:1_27:2	PC 11:2_27:1	PC 11:3_27:0	PC 12:0_26:3	PC 12:1_26:2	PC 12:2_26:1	PC 12:3_26:0	PC 13:0_25:3	PC 13:1_25:2	PC 13:2_25:1	PC 13:3_25:0	PC 14:0_24:3	PC 14:1_24:2	PC 14:2_24:1	PC 14:3_24:0	PC 15:0_23:3	PC 15:1_23:2	PC 15:2_23:1	PC 15:3_23:0
PC 38:4	809	PC aa C38:4	PC 2:0_36:4	PC 3:0_35:4	PC 3:1_35:3	PC 4:0_34:4	PC 4:1_34:3	PC 5:0_33:4	PC 5:1_33:3	PC 5:2_33:2	PC 6:0_32:4	PC 6:1_32:3	PC 6:2_32:2	PC 7:0_31:4	PC 7:1_31:3	PC 7:2_31:2	PC 7:3_31:1	PC 8:0_30:4	PC 8:1_30:3	PC 8:2_30:2	PC 8:3_30:1	PC 9:0_29:4	PC 9:1_29:3	PC 9:2_29:2	PC 9:3_29:1	PC 9:4_29:0	PC 10:0_28:4	PC 10:1_28:3	PC 10:2_28:2	PC 10:3_28:1	PC 10:4_28:0	PC 11:0_27:4	PC 11:1_27:3	PC 11:2_27:2	PC 11:3_27:1	PC 11:4_27:0	PC 12:0_26:4	PC 12:1_26:3	PC 12:2_26:2	PC 12:3_26:1	PC 12:4_26:0	PC 13:0_25:4	PC 13:1_25:3	PC 13:2_25:2	PC 13:3_25:1	PC 13:4_25:0	PC 14:0_24:4	PC 14:1_24:3	PC 14:2_24:2
PC 38:5	807	PC aa C38:5	PC 2:0_36:5	PC 3:0_35:5	PC 3:1_35:4	PC 4:0_34:5	PC 4:1_34:4	PC 5:0_33:5	PC 5:1_33:4	PC 5:2_33:3	PC 6:0_32:5	PC 6:1_32:4	PC 6:2_32:3	PC 7:0_31:5	PC 7:1_31:4	PC 7:2_31:3	PC 7:3_31:2	PC 8:0_30:5	PC 8:1_30:4	PC 8:2_30:3	PC 8:3_30:2	PC 9:0_29:5	PC 9:1_29:4	PC 9:2_29:3	PC 9:3_29:2	PC 9:4_29:1	PC 10:0_28:5	PC 10:1_28:4	PC 10:2_28:3	PC 10:3_28:2	PC 10:4_28:1	PC 11:0_27:5	PC 11:1_27:4	PC 11:2_27:3	PC 11:3_27:2	PC 11:4_27:1	PC 11:5_27:0	PC 12:0_26:5	PC 12:1_26:4	PC 12:2_26:3	PC 12:3_26:2	PC 12:4_26:1	PC 12:5_26:0	PC 13:0_25:5	PC 13:1_25:4	PC 13:2_25:3	PC 13:3_25:2	PC 13:4_25:1	PC 13:5_25:0
PC 38:6	805	PC aa C38:6	PC 2:0_36:6	PC 3:0_35:6	PC 3:1_35:5	PC 4:0_34:6	PC 4:1_34:5	PC 5:0_33:6	PC 5:1_33:5	PC 5:2_33:4	PC 6:0_32:6	PC 6:1_32:5	PC 6:2_32:4	PC 7:0_31:6	PC 7:1_31:5	PC 7:2_31:4	PC 7:3_31:3	PC 8:0_30:6	PC 8:1_30:5	PC 8:2_30:4	PC 8:3_30:3	PC 9:0_29:6	PC 9:1_29:5	PC 9:2_29:4	PC 9:3_29:3	PC 9:4_29:2	PC 10:0_28:6	PC 10:1_28:5	PC 10:2_28:4	PC 10:3_28:3	PC 10:4_28:2	PC 11:0_27:6	PC 11:1_27:5	PC 11:2_27:4	PC 11:3_27:3	PC 11:4_27:2	PC 11:5_27:1	PC 12:0_26:6	PC 12:1_26:5	PC 12:2_26:4	PC 12:3_26:3	PC 12:4_26:2	PC 12:5_26:1	PC 13:0_25:6	PC 13:1_25:5	PC 13:2_25:4	PC 13:3_25:3	PC 13:4_25:2	PC 13:5_25:1
PC 40:1	843	PC aa C40:1	PC 2:0_38:1	PC 3:0_37:1	PC 3:1_37:0	PC 4:0_36:1	PC 4:1_36:0	PC 5:0_35:1	PC 5:1_35:0	PC 6:0_34:1	PC 6:1_34:0	PC 7:0_33:1	PC 7:1_33:0	PC 8:0_32:1	PC 8:1_32:0	PC 9:0_31:1	PC 9:1_31:0	PC 10:0_30:1	PC 10:1_30:0	PC 11:0_29:1	PC 11:1_29:0	PC 12:0_28:1	PC 12:1_28:0	PC 13:0_27:1	PC 13:1_27:0	PC 14:0_26:1	PC 14:1_26:0	PC 15:0_25:1	PC 15:1_25:0	PC 16:0_24:1	PC 16:1_24:0	PC 17:0_23:1	PC 17:1_23:0	PC 18:0_22:1	PC 18:1_22:0	PC 19:0_21:1	PC 19:1_21:0	PC 20:0_20:1	PC 2:0_39:8	PC 3:0_38:8	PC 3:1_38:7	PC 4:0_37:8	PC 4:1_37:7	PC 5:0_36:8	PC 5:1_36:7	PC 5:2_36:6	PC 6:0_35:8	PC 6:1_35:7	PC 6:2_35:6
PC 40:2	841	PC aa C40:2	PC 2:0_38:2	PC 3:0_37:2	PC 3:1_37:1	PC 4:0_36:2	PC 4:1_36:1	PC 5:0_35:2	PC 5:1_35:1	PC 5:2_35:0	PC 6:0_34:2	PC 6:1_34:1	PC 6:2_34:0	PC 7:0_33:2	PC 7:1_33:1	PC 7:2_33:0	PC 8:0_32:2	PC 8:1_32:1	PC 8:2_32:0	PC 9:0_31:2	PC 9:1_31:1	PC 9:2_31:0	PC 10:0_30:2	PC 10:1_30:1	PC 10:2_30:0	PC 11:0_29:2	PC 11:1_29:1	PC 11:2_29:0	PC 12:0_28:2	PC 12:1_28:1	PC 12:2_28:0	PC 13:0_27:2	PC 13:1_27:1	PC 13:2_27:0	PC 14:0_26:2	PC 14:1_26:1	PC 14:2_26:0	PC 15:0_25:2	PC 15:1_25:1	PC 15:2_25:0	PC 16:0_24:2	PC 16:1_24:1	PC 16:2_24:0	PC 17:0_23:2	PC 17:1_23:1	PC 17:2_23:0	PC 18:0_22:2	PC 18:1_22:1	PC 18:2_22:0
PC 40:3	839	PC aa C40:3	PC 2:0_38:3	PC 3:0_37:3	PC 3:1_37:2	PC 4:0_36:3	PC 4:1_36:2	PC 5:0_35:3	PC 5:1_35:2	PC 5:2_35:1	PC 6:0_34:3	PC 6:1_34:2	PC 6:2_34:1	PC 7:0_33:3	PC 7:1_33:2	PC 7:2_33:1	PC 7:3_33:0	PC 8:0_32:3	PC 8:1_32:2	PC 8:2_32:1	PC 8:3_32:0	PC 9:0_31:3	PC 9:1_31:2	PC 9:2_31:1	PC 9:3_31:0	PC 10:0_30:3	PC 10:1_30:2	PC 10:2_30:1	PC 10:3_30:0	PC 11:0_29:3	PC 11:1_29:2	PC 11:2_29:1	PC 11:3_29:0	PC 12:0_28:3	PC 12:1_28:2	PC 12:2_28:1	PC 12:3_28:0	PC 13:0_27:3	PC 13:1_27:2	PC 13:2_27:1	PC 13:3_27:0	PC 14:0_26:3	PC 14:1_26:2	PC 14:2_26:1	PC 14:3_26:0	PC 15:0_25:3	PC 15:1_25:2	PC 15:2_25:1	PC 15:3_25:0
PC 40:4	837	PC aa C40:4	PC 2:0_38:4	PC 3:0_37:4	PC 3:1_37:3	PC 4:0_36:4	PC 4:1_36:3	PC 5:0_35:4	PC 5:1_35:3	PC 5:2_35:2	PC 6:0_34:4	PC 6:1_34:3	PC 6:2_34:2	PC 7:0_33:4	PC 7:1_33:3	PC 7:2_33:2	PC 7:3_33:1	PC 8:0_32:4	PC 8:1_32:3	PC 8:2_32:2	PC 8:3_32:1	PC 9:0_31:4	PC 9:1_31:3	PC 9:2_31:2	PC 9:3_31:1	PC 9:4_31:0	PC 10:0_30:4	PC 10:1_30:3	PC 10:2_30:2	PC 10:3_30:1	PC 10:4_30:0	PC 11:0_29:4	PC 11:1_29:3	PC 11:2_29:2	PC 11:3_29:1	PC 11:4_29:0	PC 12:0_28:4	PC 12:1_28:3	PC 12:2_28:2	PC 12:3_28:1	PC 12:4_28:0	PC 13:0_27:4	PC 13:1_27:3	PC 13:2_27:2	PC 13:3_27:1	PC 13:4_27:0	PC 14:0_26:4	PC 14:1_26:3	PC 14:2_26:2
PC 40:5	835	PC aa C40:5	PC 2:0_38:5	PC 3:0_37:5	PC 3:1_37:4	PC 4:0_36:5	PC 4:1_36:4	PC 5:0_35:5	PC 5:1_35:4	PC 5:2_35:3	PC 6:0_34:5	PC 6:1_34:4	PC 6:2_34:3	PC 7:0_33:5	PC 7:1_33:4	PC 7:2_33:3	PC 7:3_33:2	PC 8:0_32:5	PC 8:1_32:4	PC 8:2_32:3	PC 8:3_32:2	PC 9:0_31:5	PC 9:1_31:4	PC 9:2_31:3	PC 9:3_31:2	PC 9:4_31:1	PC 10:0_30:5	PC 10:1_30:4	PC 10:2_30:3	PC 10:3_30:2	PC 10:4_30:1	PC 11:0_29:5	PC 11:1_29:4	PC 11:2_29:3	PC 11:3_29:2	PC 11:4_29:1	PC 11:5_29:0	PC 12:0_28:5	PC 12:1_28:4	PC 12:2_28:3	PC 12:3_28:2	PC 12:4_28:1	PC 12:5_28:0	PC 13:0_27:5	PC 13:1_27:4	PC 13:2_27:3	PC 13:3_27:2	PC 13:4_27:1	PC 13:5_27:0
PC 40:6	833	PC aa C40:6	PC 2:0_38:6	PC 3:0_37:6	PC 3:1_37:5	PC 4:0_36:6	PC 4:1_36:5	PC 5:0_35:6	PC 5:1_35:5	PC 5:2_35:4	PC 6:0_34:6	PC 6:1_34:5	PC 6:2_34:4	PC 7:0_33:6	PC 7:1_33:5	PC 7:2_33:4	PC 7:3_33:3	PC 8:0_32:6	PC 8:1_32:5	PC 8:2_32:4	PC 8:3_32:3	PC 9:0_31:6	PC 9:1_31:5	PC 9:2_31:4	PC 9:3_31:3	PC 9:4_31:2	PC 10:0_30:6	PC 10:1_30:5	PC 10:2_30:4	PC 10:3_30:3	PC 10:4_30:2	PC 11:0_29:6	PC 11:1_29:5	PC 11:2_29:4	PC 11:3_29:3	PC 11:4_29:2	PC 11:5_29:1	PC 12:0_28:6	PC 12:1_28:5	PC 12:2_28:4	PC 12:3_28:3	PC 12:4_28:2	PC 12:5_28:1	PC 13:0_27:6	PC 13:1_27:5	PC 13:2_27:4	PC 13:3_27:3	PC 13:4_27:2	PC 13:5_27:1
PC 42:0	873	PC aa C42:0	PC 2:0_40:0	PC 3:0_39:0	PC 4:0_38:0	PC 5:0_37:0	PC 6:0_36:0	PC 7:0_35:0	PC 8:0_34:0	PC 9:0_33:0	PC 10:0_32:0	PC 11:0_31:0	PC 12:0_30:0	PC 13:0_29:0	PC 14:0_28:0	PC 15:0_27:0	PC 16:0_26:0	PC 17:0_25:0	PC 18:0_24:0	PC 19:0_23:0	PC 20:0_22:0	PC 21:0_21:0	PC 2:0_41:7	PC 3:0_40:7	PC 3:1_40:6	PC 4:0_39:7	PC 4:1_39:6	PC 5:0_38:7	PC 5:1_38:6	PC 5:2_38:5	PC 6:0_37:7	PC 6:1_37:6	PC 6:2_37:5	PC 7:0_36:7	PC 7:1_36:6	PC 7:2_36:5	PC 7:3_36:4	PC 8:0_35:7	PC 8:1_35:6	PC 8:2_35:5	PC 8:3_35:4	PC 9:0_34:7	PC 9:1_34:6	PC 9:2_34:5	PC 9:3_34:4	PC 9:4_34:3	PC 10:0_33:7	PC 10:1_33:6	PC 10:2_33:5
PC 42:1	871	PC aa C42:1	PC 2:0_40:1	PC 3:0_39:1	PC 3:1_39:0	PC 4:0_38:1	PC 4:1_38:0	PC 5:0_37:1	PC 5:1_37:0	PC 6:0_36:1	PC 6:1_36:0	PC 7:0_35:1	PC 7:1_35:0	PC 8:0_34:1	PC 8:1_34:0	PC 9:0_33:1	PC 9:1_33:0	PC 10:0_32:1	PC 10:1_32:0	PC 11:0_31:1	PC 11:1_31:0	PC 12:0_30:1	PC 12:1_30:0	PC 13:0_29:1	PC 13:1_29:0	PC 14:0_28:1	PC 14:1_28:0	PC 15:0_27:1	PC 15:1_27:0	PC 16:0_26:1	PC 16:1_26:0	PC 17:0_25:1	PC 17:1_25:0	PC 18:0_24:1	PC 18:1_24:0	PC 19:0_23:1	PC 19:1_23:0	PC 20:0_22:1	PC 20:1_22:0	PC 21:0_21:1	PC 2:0_41:8	PC 3:0_40:8	PC 3:1_40:7	PC 4:0_39:8	PC 4:1_39:7	PC 5:0_38:8	PC 5:1_38:7	PC 5:2_38:6	PC 6:0_37:8
PC 42:2	869	PC aa C42:2	PC 2:0_40:2	PC 3:0_39:2	PC 3:1_39:1	PC 4:0_38:2	PC 4:1_38:1	PC 5:0_37:2	PC 5:1_37:1	PC 5:2_37:0	PC 6:0_36:2	PC 6:1_36:1	PC 6:2_36:0	PC 7:0_35:2	PC 7:1_35:1	PC 7:2_35:0	PC 8:0_34:2	PC 8:1_34:1	PC 8:2_34:0	PC 9:0_33:2	PC 9:1_33:1	PC 9:2_33:0	PC 10:0_32:2	PC 10:1_32:1	PC 10:2_32:0	PC 11:0_31:2	PC 11:1_31:1	PC 11:2_31:0	PC 12:0_30:2	PC 12:1_30:1	PC 12:2_30:0	PC 13:0_29:2	PC 13:1_29:1	PC 13:2_29:0	PC 14:0_28:2	PC 14:1_28:1	PC 14:2_28:0	PC 15:0_27:2	PC 15:1_27:1	PC 15:2_27:0	PC 16:0_26:2	PC 16:1_26:1	PC 16:2_26:0	PC 17:0_25:2	PC 17:1_25:1	PC 17:2_25:0	PC 18:0_24:2	PC 18:1_24:1	PC 18:2_24:0
PC 42:4	865	PC aa C42:4	PC 2:0_40:4	PC 3:0_39:4	PC 3:1_39:3	PC 4:0_38:4	PC 4:1_38:3	PC 5:0_37:4	PC 5:1_37:3	PC 5:2_37:2	PC 6:0_36:4	PC 6:1_36:3	PC 6:2_36:2	PC 7:0_35:4	PC 7:1_35:3	PC 7:2_35:2	PC 7:3_35:1	PC 8:0_34:4	PC 8:1_34:3	PC 8:2_34:2	PC 8:3_34:1	PC 9:0_33:4	PC 9:1_33:3	PC 9:2_33:2	PC 9:3_33:1	PC 9:4_33:0	PC 10:0_32:4	PC 10:1_32:3	PC 10:2_32:2	PC 10:3_32:1	PC 10:4_32:0	PC 11:0_31:4	PC 11:1_31:3	PC 11:2_31:2	PC 11:3_31:1	PC 11:4_31:0	PC 12:0_30:4	PC 12:1_30:3	PC 12:2_30:2	PC 12:3_30:1	PC 12:4_30:0	PC 13:0_29:4	PC 13:1_29:3	PC 13:2_29:2	PC 13:3_29:1	PC 13:4_29:0	PC 14:0_28:4	PC 14:1_28:3	PC 14:2_28:2
PC 42:5	863	PC aa C42:5	PC 2:0_40:5	PC 3:0_39:5	PC 3:1_39:4	PC 4:0_38:5	PC 4:1_38:4	PC 5:0_37:5	PC 5:1_37:4	PC 5:2_37:3	PC 6:0_36:5	PC 6:1_36:4	PC 6:2_36:3	PC 7:0_35:5	PC 7:1_35:4	PC 7:2_35:3	PC 7:3_35:2	PC 8:0_34:5	PC 8:1_34:4	PC 8:2_34:3	PC 8:3_34:2	PC 9:0_33:5	PC 9:1_33:4	PC 9:2_33:3	PC 9:3_33:2	PC 9:4_33:1	PC 10:0_32:5	PC 10:1_32:4	PC 10:2_32:3	PC 10:3_32:2	PC 10:4_32:1	PC 11:0_31:5	PC 11:1_31:4	PC 11:2_31:3	PC 11:3_31:2	PC 11:4_31:1	PC 11:5_31:0	PC 12:0_30:5	PC 12:1_30:4	PC 12:2_30:3	PC 12:3_30:2	PC 12:4_30:1	PC 12:5_30:0	PC 13:0_29:5	PC 13:1_29:4	PC 13:2_29:3	PC 13:3_29:2	PC 13:4_29:1	PC 13:5_29:0
PC 42:6	861	PC aa C42:6	PC 2:0_40:6	PC 3:0_39:6	PC 3:1_39:5	PC 4:0_38:6	PC 4:1_38:5	PC 5:0_37:6	PC 5:1_37:5	PC 5:2_37:4	PC 6:0_36:6	PC 6:1_36:5	PC 6:2_36:4	PC 7:0_35:6	PC 7:1_35:5	PC 7:2_35:4	PC 7:3_35:3	PC 8:0_34:6	PC 8:1_34:5	PC 8:2_34:4	PC 8:3_34:3	PC 9:0_33:6	PC 9:1_33:5	PC 9:2_33:4	PC 9:3_33:3	PC 9:4_33:2	PC 10:0_32:6	PC 10:1_32:5	PC 10:2_32:4	PC 10:3_32:3	PC 10:4_32:2	PC 11:0_31:6	PC 11:1_31:5	PC 11:2_31:4	PC 11:3_31:3	PC 11:4_31:2	PC 11:5_31:1	PC 12:0_30:6	PC 12:1_30:5	PC 12:2_30:4	PC 12:3_30:3	PC 12:4_30:2	PC 12:5_30:1	PC 13:0_29:6	PC 13:1_29:5	PC 13:2_29:4	PC 13:3_29:3	PC 13:4_29:2	PC 13:5_29:1
PC 29:0	691	PC ae C30:0	PC O-2:0_28:0	PC O-3:0_27:0	PC O-4:0_26:0	PC O-5:0_25:0	PC O-6:0_24:0	PC O-7:0_23:0	PC O-8:0_22:0	PC O-9:0_21:0	PC O-10:0_20:0	PC O-11:0_19:0	PC O-12:0_18:0	PC O-13:0_17:0	PC O-14:0_16:0	PC O-15:0_15:0	PC O-2:0_29:7	PC O-3:0_28:7	PC O-3:1_28:6	PC O-4:0_27:7	PC O-4:1_27:6	PC O-5:0_26:7	PC O-5:1_26:6	PC O-5:2_26:5	PC O-6:0_25:7	PC O-6:1_25:6	PC O-6:2_25:5	PC O-7:0_24:7	PC O-7:1_24:6	PC O-7:2_24:5	PC O-7:3_24:4	PC O-8:0_23:7	PC O-8:1_23:6	PC O-8:2_23:5	PC O-8:3_23:4	PC O-9:0_22:7	PC O-9:1_22:6	PC O-9:2_22:5	PC O-9:3_22:4	PC O-9:4_22:3	PC O-10:0_21:7	PC O-10:1_21:6	PC O-10:2_21:5	PC O-10:3_21:4	PC O-10:4_21:3	PC O-11:0_20:7	PC O-11:1_20:6	PC O-11:2_20:5	PC O-11:3_20:4
PC 31:1	717	PC ae C32:1	PC O-2:0_30:1	PC O-3:0_29:1	PC O-3:1_29:0	PC O-4:0_28:1	PC O-4:1_28:0	PC O-5:0_27:1	PC O-5:1_27:0	PC O-6:0_26:1	PC O-6:1_26:0	PC O-7:0_25:1	PC O-7:1_25:0	PC O-8:0_24:1	PC O-8:1_24:0	PC O-9:0_23:1	PC O-9:1_23:0	PC O-10:0_22:1	PC O-10:1_22:0	PC O-11:0_21:1	PC O-11:1_21:0	PC O-12:0_20:1	PC O-12:1_20:0	PC O-13:0_19:1	PC O-13:1_19:0	PC O-14:0_18:1	PC O-14:1_18:0	PC O-15:0_17:1	PC O-15:1_17:0	PC O-16:0_16:1	PC O-2:0_31:8	PC O-3:0_30:8	PC O-3:1_30:7	PC O-4:0_29:8	PC O-4:1_29:7	PC O-5:0_28:8	PC O-5:1_28:7	PC O-5:2_28:6	PC O-6:0_27:8	PC O-6:1_27:7	PC O-6:2_27:6	PC O-7:0_26:8	PC O-7:1_26:7	PC O-7:2_26:6	PC O-7:3_26:5	PC O-8:0_25:8	PC O-8:1_25:7	PC O-8:2_25:6	PC O-8:3_25:5
PC 31:2	715	PC ae C32:2	PC O-2:0_30:2	PC O-3:0_29:2	PC O-3:1_29:1	PC O-4:0_28:2	PC O-4:1_28:1	PC O-5:0_27:2	PC O-5:1_27:1	PC O-5:2_27:0	PC O-6:0_26:2	PC O-6:1_26:1	PC O-6:2_26:0	PC O-7:0_25:2	PC O-7:1_25:1	PC O-7:2_25:0	PC O-8:0_24:2	PC O-8:1_24:1	PC O-8:2_24:0	PC O-9:0_23:2	PC O-9:1_23:1	PC O-9:2_23:0	PC O-10:0_22:2	PC O-10:1_22:1	PC O-10:2_22:0	PC O-11:0_21:2	PC O-11:1_21:1	PC O-11:2_21:0	PC O-12:0_20:2	PC O-12:1_20:1	PC O-12:2_20:0	PC O-13:0_19:2	PC O-13:1_19:1	PC O-13:2_19:0	PC O-14:0_18:2	PC O-14:1_18:1	PC O-14:2_18:0	PC O-15:0_17:2	PC O-15:1_17:1	PC O-15:2_17:0	PC O-16:0_16:2	PC O-16:1_16:1	PC O-2:0_31:9	PC O-3:0_30:9	PC O-3:1_30:8	PC O-4:0_29:9	PC O-4:1_29:8	PC O-5:0_28:9	PC O-5:1_28:8
PC 33:0	747	PC ae C34:0	PC O-2:0_32:0	PC O-3:0_31:0	PC O-4:0_30:0	PC O-5:0_29:0	PC O-6:0_28:0	PC O-7:0_27:0	PC O-8:0_26:0	PC O-9:0_25:0	PC O-10:0_24:0	PC O-11:0_23:0	PC O-12:0_22:0	PC O-13:0_21:0	PC O-14:0_20:0	PC O-15:0_19:0	PC O-16:0_18:0	PC O-17:0_17:0	PC O-2:0_33:7	PC O-3:0_32:7	PC O-3:1_32:6	PC O-4:0_31:7	PC O-4:1_31:6	PC O-5:0_30:7	PC O-5:1_30:6	PC O-5:2_30:5	PC O-6:0_29:7	PC O-6:1_29:6	PC O-6:2_29:5	PC O-7:0_28:7	PC O-7:1_28:6	PC O-7:2_28:5	PC O-7:3_28:4	PC O-8:0_27:7	PC O-8:1_27:6	PC O-8:2_27:5	PC O-8:3_27:4	PC O-9:0_26:7	PC O-9:1_26:6	PC O-9:2_26:5	PC O-9:3_26:4	PC O-9:4_26:3	PC O-10:0_25:7	PC O-10:1_25:6	PC O-10:2_25:5	PC O-10:3_25:4	PC O-10:4_25:3	PC O-11:0_24:7	PC O-11:1_24:6
PC 33:1	745	PC ae C34:1	PC O-2:0_32:1	PC O-3:0_31:1	PC O-3:1_31:0	PC O-4:0_30:1	PC O-4:1_30:0	PC O-5:0_29:1	PC O-5:1_29:0	PC O-6:0_28:1	PC O-6:1_28:0	PC O-7:0_27:1	PC O-7:1_27:0	PC O-8:0_26:1	PC O-8:1_26:0	PC O-9:0_25:1	PC O-9:1_25:0	PC O-10:0_24:1	PC O-10:1_24:0	PC O-11:0_23:1	PC O-11:1_23:0	PC O-12:0_22:1	PC O-12:1_22:0	PC O-13:0_21:1	PC O-13:1_21:0	PC O-14:0_20:1	PC O-14:1_20:0	PC O-15:0_19:1	PC O-15:1_19:0	PC O-16:0_18:1	PC O-16:1_18:0	PC O-17:0_17:1	PC O-2:0_33:8	PC O-3:0_32:8	PC O-3:1_32:7	PC O-4:0_31:8	PC O-4:1_31:7	PC O-5:0_30:8	PC O-5:1_30:7	PC O-5:2_30:6	PC O-6:0_29:8	PC O-6:1_29:7	PC O-6:2_29:6	PC O-7:0_28:8	PC O-7:1_28:7	PC O-7:2_28:6	PC O-7:3_28:5	PC O-8:0_27:8	PC O-8:1_27:7
PC 33:2	743	PC ae C34:2	PC O-2:0_32:2	PC O-3:0_31:2	PC O-3:1_31:1	PC O-4:0_30:2	PC O-4:1_30:1	PC O-5:0_29:2	PC O-5:1_29:1	PC O-5:2_29:0	PC O-6:0_28:2	PC O-6:1_28:1	PC O-6:2_28:0	PC O-7:0_27:2	PC O-7:1_27:1	PC O-7:2_27:0	PC O-8:0_26:2	PC O-8:1_26:1	PC O-8:2_26:0	PC O-9:0_25:2	PC O-9:1_25:1	PC O-9:2_25:0	PC O-10:0_24:2	PC O-10:1_24:1	PC O-10:2_24:0	PC O-11:0_23:2	PC O-11:1_23:1	PC O-11:2_23:0	PC O-12:0_22:2	PC O-12:1_22:1	PC O-12:2_22:0	PC O-13:0_21:2	PC O-13:1_21:1	PC O-13:2_21:0	PC O-14:0_20:2	PC O-14:1_20:1	PC O-14:2_20:0	PC O-15:0_19:2	PC O-15:1_19:1	PC O-15:2_19:0	PC O-16:0_18:2	PC O-16:1_18:1	PC O-16:2_18:0	PC O-17:0_17:2	PC O-17:1_17:1	PC O-2:0_33:9	PC O-3:0_32:9	PC O-3:1_32:8	PC O-4:0_31:9
PC 33:3	741	PC ae C34:3	PC O-2:0_32:3	PC O-3:0_31:3	PC O-3:1_31:2	PC O-4:0_30:3	PC O-4:1_30:2	PC O-5:0_29:3	PC O-5:1_29:2	PC O-5:2_29:1	PC O-6:0_28:3	PC O-6:1_28:2	PC O-6:2_28:1	PC O-7:0_27:3	PC O-7:1_27:2	PC O-7:2_27:1	PC O-7:3_27:0	PC O-8:0_26:3	PC O-8:1_26:2	PC O-8:2_26:1	PC O-8:3_26:0	PC O-9:0_25:3	PC O-9:1_25:2	PC O-9:2_25:1	PC O-9:3_25:0	PC O-10:0_24:3	PC O-10:1_24:2	PC O-10:2_24:1	PC O-10:3_24:0	PC O-11:0_23:3	PC O-11:1_23:2	PC O-11:2_23:1	PC O-11:3_23:0	PC O-12:0_22:3	PC O-12:1_22:2	PC O-12:2_22:1	PC O-12:3_22:0	PC O-13:0_21:3	PC O-13:1_21:2	PC O-13:2_21:1	PC O-13:3_21:0	PC O-14:0_20:3	PC O-14:1_20:2	PC O-14:2_20:1	PC O-14:3_20:0	PC O-15:0_19:3	PC O-15:1_19:2	PC O-15:2_19:1	PC O-15:3_19:0
PC 35:1	773	PC ae C36:1	PC O-2:0_34:1	PC O-3:0_33:1	PC O-3:1_33:0	PC O-4:0_32:1	PC O-4:1_32:0	PC O-5:0_31:1	PC O-5:1_31:0	PC O-6:0_30:1	PC O-6:1_30:0	PC O-7:0_29:1	PC O-7:1_29:0	PC O-8:0_28:1	PC O-8:1_28:0	PC O-9:0_27:1	PC O-9:1_27:0	PC O-10:0_26:1	PC O-10:1_26:0	PC O-11:0_25:1	PC O-11:1_25:0	PC O-12:0_24:1	PC O-12:1_24:0	PC O-13:0_23:1	PC O-13:1_23:0	PC O-14:0_22:1	PC O-14:1_22:0	PC O-15:0_21:1	PC O-15:1_21:0	PC O-16:0_20:1	PC O-16:1_20:0	PC O-17:0_19:1	PC O-17:1_19:0	PC O-18:0_18:1	PC O-2:0_35:8	PC O-3:0_34:8	PC O-3:1_34:7	PC O-4:0_33:8	PC O-4:1_33:7	PC O-5:0_32:8	PC O-5:1_32:7	PC O-5:2_32:6	PC O-6:0_31:8	PC O-6:1_31:7	PC O-6:2_31:6	PC O-7:0_30:8	PC O-7:1_30:7	PC O-7:2_30:6	PC O-7:3_30:5
PC 35:2	771	PC ae C36:2	PC O-2:0_34:2	PC O-3:0_33:2	PC O-3:1_33:1	PC O-4:0_32:2	PC O-4:1_32:1	PC O-5:0_31:2	PC O-5:1_31:1	PC O-5:2_31:0	PC O-6:0_30:2	PC O-6:1_30:1	PC O-6:2_30:0	PC O-7:0_29:2	PC O-7:1_29:1	PC O-7:2_29:0	PC O-8:0_28:2	PC O-8:1_28:1	PC O-8:2_28:0	PC O-9:0_27:2	PC O-9:1_27:1	PC O-9:2_27:0	PC O-10:0_26:2	PC O-10:1_26:1	PC O-10:2_26:0	PC O-11:0_25:2	PC O-11:1_25:1	PC O-11:2_25:0	PC O-12:0_24:2	PC O-12:1_24:1	PC O-12:2_24:0	PC O-13:0_23:2	PC O-13:1_23:1	PC O-13:2_23:0	PC O-14:0_22:2	PC O-14:1_22:1	PC O-14:2_22:0	PC O-15:0_21:2	PC O-15:1_21:1	PC O-15:2_21:0	PC O-16:0_20:2	PC O-16:1_20:1	PC O-16:2_20:0	PC O-17:0_19:2	PC O-17:1_19:1	PC O-17:2_19:0	PC O-18:0_18:2	PC O-18:1_18:1	PC O-2:0_35:9
PC 35:3	769	PC ae C36:3	PC O-2:0_34:3	PC O-3:0_33:3	PC O-3:1_33:2	PC O-4:0_32:3	PC O-4:1_32:2	PC O-5:0_31:3	PC O-5:1_31:2	PC O-5:2_31:1	PC O-6:0_30:3	PC O-6:1_30:2	PC O-6:2_30:1	PC O-7:0_29:3	PC O-7:1_29:2	PC O-7:2_29:1	PC O-7:3_29:0	PC O-8:0_28:3	PC O-8:1_28:2	PC O-8:2_28:1	PC O-8:3_28:0	PC O-9:0_27:3	PC O-9:1_27:2	PC O-9:2_27:1	PC O-9:3_27:0	PC O-10:0_26:3	PC O-10:1_26:2	PC O-10:2_26:1	PC O-10:3_26:0	PC O-11:0_25:3	PC O-11:1_25:2	PC O-11:2_25:1	PC O-11:3_25:0	PC O-12:0_24:3	PC O-12:1_24:2	PC O-12:2_24:1	PC O-12:3_24:0	PC O-13:0_23:3	PC O-13:1_23:2	PC O-13:2_23:1	PC O-13:3_23:0	PC O-14:0_22:3	PC O-14:1_22:2	PC O-14:2_22:1	PC O-14:3_22:0	PC O-15:0_21:3	PC O-15:1_21:2	PC O-15:2_21:1	PC O-15:3_21:0
PC 35:4	767	PC ae C36:4	PC O-2:0_34:4	PC O-3:0_33:4	PC O-3:1_33:3	PC O-4:0_32:4	PC O-4:1_32:3	PC O-5:0_31:4	PC O-5:1_31:3	PC O-5:2_31:2	PC O-6:0_30:4	PC O-6:1_30:3	PC O-6:2_30:2	PC O-7:0_29:4	PC O-7:1_29:3	PC O-7:2_29:2	PC O-7:3_29:1	PC O-8:0_28:4	PC O-8:1_28:3	PC O-8:2_28:2	PC O-8:3_28:1	PC O-9:0_27:4	PC O-9:1_27:3	PC O-9:2_27:2	PC O-9:3_27:1	PC O-9:4_27:0	PC O-10:0_26:4	PC O-10:1_26:3	PC O-10:2_26:2	PC O-10:3_26:1	PC O-10:4_26:0	PC O-11:0_25:4	PC O-11:1_25:3	PC O-11:2_25:2	PC O-11:3_25:1	PC O-11:4_25:0	PC O-12:0_24:4	PC O-12:1_24:3	PC O-12:2_24:2	PC O-12:3_24:1	PC O-12:4_24:0	PC O-13:0_23:4	PC O-13:1_23:3	PC O-13:2_23:2	PC O-13:3_23:1	PC O-13:4_23:0	PC O-14:0_22:4	PC O-14:1_22:3	PC O-14:2_22:2
PC 35:5	765	PC ae C36:5	PC O-2:0_34:5	PC O-3:0_33:5	PC O-3:1_33:4	PC O-4:0_32:5	PC O-4:1_32:4	PC O-5:0_31:5	PC O-5:1_31:4	PC O-5:2_31:3	PC O-6:0_30:5	PC O-6:1_30:4	PC O-6:2_30:3	PC O-7:0_29:5	PC O-7:1_29:4	PC O-7:2_29:3	PC O-7:3_29:2	PC O-8:0_28:5	PC O-8:1_28:4	PC O-8:2_28:3	PC O-8:3_28:2	PC O-9:0_27:5	PC O-9:1_27:4	PC O-9:2_27:3	PC O-9:3_27:2	PC O-9:4_27:1	PC O-10:0_26:5	PC O-10:1_26:4	PC O-10:2_26:3	PC O-10:3_26:2	PC O-10:4_26:1	PC O-11:0_25:5	PC O-11:1_25:4	PC O-11:2_25:3	PC O-11:3_25:2	PC O-11:4_25:1	PC O-11:5_25:0	PC O-12:0_24:5	PC O-12:1_24:4	PC O-12:2_24:3	PC O-12:3_24:2	PC O-12:4_24:1	PC O-12:5_24:0	PC O-13:0_23:5	PC O-13:1_23:4	PC O-13:2_23:3	PC O-13:3_23:2	PC O-13:4_23:1	PC O-13:5_23:0
PC 37:0	803	PC ae C38:0	PC O-2:0_36:0	PC O-3:0_35:0	PC O-4:0_34:0	PC O-5:0_33:0	PC O-6:0_32:0	PC O-7:0_31:0	PC O-8:0_30:0	PC O-9:0_29:0	PC O-10:0_28:0	PC O-11:0_27:0	PC O-12:0_26:0	PC O-13:0_25:0	PC O-14:0_24:0	PC O-15:0_23:0	PC O-16:0_22:0	PC O-17:0_21:0	PC O-18:0_20:0	PC O-19:0_19:0	PC O-2:0_37:7	PC O-3:0_36:7	PC O-3:1_36:6	PC O-4:0_35:7	PC O-4:1_35:6	PC O-5:0_34:7	PC O-5:1_34:6	PC O-5:2_34:5	PC O-6:0_33:7	PC O-6:1_33:6	PC O-6:2_33:5	PC O-7:0_32:7	PC O-7:1_32:6	PC O-7:2_32:5	PC O-7:3_32:4	PC O-8:0_31:7	PC O-8:1_31:6	PC O-8:2_31:5	PC O-8:3_31:4	PC O-9:0_30:7	PC O-9:1_30:6	PC O-9:2_30:5	PC O-9:3_30:4	PC O-9:4_30:3	PC O-10:0_29:7	PC O-10:1_29:6	PC O-10:2_29:5	PC O-10:3_29:4	PC O-10:4_29:3
PC 37:2	799	PC ae C38:2	PC O-2:0_36:2	PC O-3:0_35:2	PC O-3:1_35:1	PC O-4:0_34:2	PC O-4:1_34:1	PC O-5:0_33:2	PC O-5:1_33:1	PC O-5:2_33:0	PC O-6:0_32:2	PC O-6:1_32:1	PC O-6:2_32:0	PC O-7:0_31:2	PC O-7:1_31:1	PC O-7:2_31:0	PC O-8:0_30:2	PC O-8:1_30:1	PC O-8:2_30:0	PC O-9:0_29:2	PC O-9:1_29:1	PC O-9:2_29:0	PC O-10:0_28:2	PC O-10:1_28:1	PC O-10:2_28:0	PC O-11:0_27:2	PC O-11:1_27:1	PC O-11:2_27:0	PC O-12:0_26:2	PC O-12:1_26:1	PC O-12:2_26:0	PC O-13:0_25:2	PC O-13:1_25:1	PC O-13:2_25:0	PC O-14:0_24:2	PC O-14:1_24:1	PC O-14:2_24:0	PC O-15:0_23:2	PC O-15:1_23:1	PC O-15:2_23:0	PC O-16:0_22:2	PC O-16:1_22:1	PC O-16:2_22:0	PC O-17:0_21:2	PC O-17:1_21:1	PC O-17:2_21:0	PC O-18:0_20:2	PC O-18:1_20:1	PC O-18:2_20:0
PC 37:3	797	PC ae C38:3	PC O-2:0_36:3	PC O-3:0_35:3	PC O-3:1_35:2	PC O-4:0_34:3	PC O-4:1_34:2	PC O-5:0_33:3	PC O-5:1_33:2	PC O-5:2_33:1	PC O-6:0_32:3	PC O-6:1_32:2	PC O-6:2_32:1	PC O-7:0_31:3	PC O-7:1_31:2	PC O-7:2_31:1	PC O-7:3_31:0	PC O-8:0_30:3	PC O-8:1_30:2	PC O-8:2_30:1	PC O-8:3_30:0	PC O-9:0_29:3	PC O-9:1_29:2	PC O-9:2_29:1	PC O-9:3_29:0	PC O-10:0_28:3	PC O-10:1_28:2	PC O-10:2_28:1	PC O-10:3_28:0	PC O-11:0_27:3	PC O-11:1_27:2	PC O-11:2_27:1	PC O-11:3_27:0	PC O-12:0_26:3	PC O-12:1_26:2	PC O-12:2_26:1	PC O-12:3_26:0	PC O-13:0_25:3	PC O-13:1_25:2	PC O-13:2_25:1	PC O-13:3_25:0	PC O-14:0_24:3	PC O-14:1_24:2	PC O-14:2_24:1	PC O-14:3_24:0	PC O-15:0_23:3	PC O-15:1_23:2	PC O-15:2_23:1	PC O-15:3_23:0
PC 37:4	795	PC ae C38:4	PC O-2:0_36:4	PC O-3:0_35:4	PC O-3:1_35:3	PC O-4:0_34:4	PC O-4:1_34:3	PC O-5:0_33:4	PC O-5:1_33:3	PC O-5:2_33:2	PC O-6:0_32:4	PC O-6:1_32:3	PC O-6:2_32:2	PC O-7:0_31:4	PC O-7:1_31:3	PC O-7:2_31:2	PC O-7:3_31:1	PC O-8:0_30:4	PC O-8:1_30:3	PC O-8:2_30:2	PC O-8:3_30:1	PC O-9:0_29:4	PC O-9:1_29:3	PC O-9:2_29:2	PC O-9:3_29:1	PC O-9:4_29:0	PC O-10:0_28:4	PC O-10:1_28:3	PC O-10:2_28:2	PC O-10:3_28:1	PC O-10:4_28:0	PC O-11:0_27:4	PC O-11:1_27:3	PC O-11:2_27:2	PC O-11:3_27:1	PC O-11:4_27:0	PC O-12:0_26:4	PC O-12:1_26:3	PC O-12:2_26:2	PC O-12:3_26:1	PC O-12:4_26:0	PC O-13:0_25:4	PC O-13:1_25:3	PC O-13:2_25:2	PC O-13:3_25:1	PC O-13:4_25:0	PC O-14:0_24:4	PC O-14:1_24:3	PC O-14:2_24:2
PC 37:5	793	PC ae C38:5	PC O-2:0_36:5	PC O-3:0_35:5	PC O-3:1_35:4	PC O-4:0_34:5	PC O-4:1_34:4	PC O-5:0_33:5	PC O-5:1_33:4	PC O-5:2_33:3	PC O-6:0_32:5	PC O-6:1_32:4	PC O-6:2_32:3	PC O-7:0_31:5	PC O-7:1_31:4	PC O-7:2_31:3	PC O-7:3_31:2	PC O-8:0_30:5	PC O-8:1_30:4	PC O-8:2_30:3	PC O-8:3_30:2	PC O-9:0_29:5	PC O-9:1_29:4	PC O-9:2_29:3	PC O-9:3_29:2	PC O-9:4_29:1	PC O-10:0_28:5	PC O-10:1_28:4	PC O-10:2_28:3	PC O-10:3_28:2	PC O-10:4_28:1	PC O-11:0_27:5	PC O-11:1_27:4	PC O-11:2_27:3	PC O-11:3_27:2	PC O-11:4_27:1	PC O-11:5_27:0	PC O-12:0_26:5	PC O-12:1_26:4	PC O-12:2_26:3	PC O-12:3_26:2	PC O-12:4_26:1	PC O-12:5_26:0	PC O-13:0_25:5	PC O-13:1_25:4	PC O-13:2_25:3	PC O-13:3_25:2	PC O-13:4_25:1	PC O-13:5_25:0
PC 37:6	791	PC ae C38:6	PC O-2:0_36:6	PC O-3:0_35:6	PC O-3:1_35:5	PC O-4:0_34:6	PC O-4:1_34:5	PC O-5:0_33:6	PC O-5:1_33:5	PC O-5:2_33:4	PC O-6:0_32:6	PC O-6:1_32:5	PC O-6:2_32:4	PC O-7:0_31:6	PC O-7:1_31:5	PC O-7:2_31:4	PC O-7:3_31:3	PC O-8:0_30:6	PC O-8:1_30:5	PC O-8:2_30:4	PC O-8:3_30:3	PC O-9:0_29:6	PC O-9:1_29:5	PC O-9:2_29:4	PC O-9:3_29:3	PC O-9:4_29:2	PC O-10:0_28:6	PC O-10:1_28:5	PC O-10:2_28:4	PC O-10:3_28:3	PC O-10:4_28:2	PC O-11:0_27:6	PC O-11:1_27:5	PC O-11:2_27:4	PC O-11:3_27:3	PC O-11:4_27:2	PC O-11:5_27:1	PC O-12:0_26:6	PC O-12:1_26:5	PC O-12:2_26:4	PC O-12:3_26:3	PC O-12:4_26:2	PC O-12:5_26:1	PC O-13:0_25:6	PC O-13:1_25:5	PC O-13:2_25:4	PC O-13:3_25:3	PC O-13:4_25:2	PC O-13:5_25:1
PC 39:1	829	PC ae C40:1	PC O-2:0_38:1	PC O-3:0_37:1	PC O-3:1_37:0	PC O-4:0_36:1	PC O-4:1_36:0	PC O-5:0_35:1	PC O-5:1_35:0	PC O-6:0_34:1	PC O-6:1_34:0	PC O-7:0_33:1	PC O-7:1_33:0	PC O-8:0_32:1	PC O-8:1_32:0	PC O-9:0_31:1	PC O-9:1_31:0	PC O-10:0_30:1	PC O-10:1_30:0	PC O-11:0_29:1	PC O-11:1_29:0	PC O-12:0_28:1	PC O-12:1_28:0	PC O-13:0_27:1	PC O-13:1_27:0	PC O-14:0_26:1	PC O-14:1_26:0	PC O-15:0_25:1	PC O-15:1_25:0	PC O-16:0_24:1	PC O-16:1_24:0	PC O-17:0_23:1	PC O-17:1_23:0	PC O-18:0_22:1	PC O-18:1_22:0	PC O-19:0_21:1	PC O-19:1_21:0	PC O-20:0_20:1	PC O-2:0_39:8	PC O-3:0_38:8	PC O-3:1_38:7	PC O-4:0_37:8	PC O-4:1_37:7	PC O-5:0_36:8	PC O-5:1_36:7	PC O-5:2_36:6	PC O-6:0_35:8	PC O-6:1_35:7	PC O-6:2_35:6
PC 39:2	827	PC ae C40:2	PC O-2:0_38:2	PC O-3:0_37:2	PC O-3:1_37:1	PC O-4:0_36:2	PC O-4:1_36:1	PC O-5:0_35:2	PC O-5:1_35:1	PC O-5:2_35:0	PC O-6:0_34:2	PC O-6:1_34:1	PC O-6:2_34:0	PC O-7:0_33:2	PC O-7:1_33:1	PC O-7:2_33:0	PC O-8:0_32:2	PC O-8:1_32:1	PC O-8:2_32:0	PC O-9:0_31:2	PC O-9:1_31:1	PC O-9:2_31:0	PC O-10:0_30:2	PC O-10:1_30:1	PC O-10:2_30:0	PC O-11:0_29:2	PC O-11:1_29:1	PC O-11:2_29:0	PC O-12:0_28:2	PC O-12:1_28:1	PC O-12:2_28:0	PC O-13:0_27:2	PC O-13:1_27:1	PC O-13:2_27:0	PC O-14:0_26:2	PC O-14:1_26:1	PC O-14:2_26:0	PC O-15:0_25:2	PC O-15:1_25:1	PC O-15:2_25:0	PC O-16:0_24:2	PC O-16:1_24:1	PC O-16:2_24:0	PC O-17:0_23:2	PC O-17:1_23:1	PC O-17:2_23:0	PC O-18:0_22:2	PC O-18:1_22:1	PC O-18:2_22:0
PC 39:3	825	PC ae C40:3	PC O-2:0_38:3	PC O-3:0_37:3	PC O-3:1_37:2	PC O-4:0_36:3	PC O-4:1_36:2	PC O-5:0_35:3	PC O-5:1_35:2	PC O-5:2_35:1	PC O-6:0_34:3	PC O-6:1_34:2	PC O-6:2_34:1	PC O-7:0_33:3	PC O-7:1_33:2	PC O-7:2_33:1	PC O-7:3_33:0	PC O-8:0_32:3	PC O-8:1_32:2	PC O-8:2_32:1	PC O-8:3_32:0	PC O-9:0_31:3	PC O-9:1_31:2	PC O-9:2_31:1	PC O-9:3_31:0	PC O-10:0_30:3	PC O-10:1_30:2	PC O-10:2_30:1	PC O-10:3_30:0	PC O-11:0_29:3	PC O-11:1_29:2	PC O-11:2_29:1	PC O-11:3_29:0	PC O-12:0_28:3	PC O-12:1_28:2	PC O-12:2_28:1	PC O-12:3_28:0	PC O-13:0_27:3	PC O-13:1_27:2	PC O-13:2_27:1	PC O-13:3_27:0	PC O-14:0_26:3	PC O-14:1_26:2	PC O-14:2_26:1	PC O-14:3_26:0	PC O-15:0_25:3	PC O-15:1_25:2	PC O-15:2_25:1	PC O-15:3_25:0
PC 39:4	823	PC ae C40:4	PC O-2:0_38:4	PC O-3:0_37:4	PC O-3:1_37:3	PC O-4:0_36:4	PC O-4:1_36:3	PC O-5:0_35:4	PC O-5:1_35:3	PC O-5:2_35:2	PC O-6:0_34:4	PC O-6:1_34:3	PC O-6:2_34:2	PC O-7:0_33:4	PC O-7:1_33:3	PC O-7:2_33:2	PC O-7:3_33:1	PC O-8:0_32:4	PC O-8:1_32:3	PC O-8:2_32:2	PC O-8:3_32:1	PC O-9:0_31:4	PC O-9:1_31:3	PC O-9:2_31:2	PC O-9:3_31:1	PC O-9:4_31:0	PC O-10:0_30:4	PC O-10:1_30:3	PC O-10:2_30:2	PC O-10:3_30:1	PC O-10:4_30:0	PC O-11:0_29:4	PC O-11:1_29:3	PC O-11:2_29:2	PC O-11:3_29:1	PC O-11:4_29:0	PC O-12:0_28:4	PC O-12:1_28:3	PC O-12:2_28:2	PC O-12:3_28:1	PC O-12:4_28:0	PC O-13:0_27:4	PC O-13:1_27:3	PC O-13:2_27:2	PC O-13:3_27:1	PC O-13:4_27:0	PC O-14:0_26:4	PC O-14:1_26:3	PC O-14:2_26:2
PC 39:5	821	PC ae C40:5	PC O-2:0_38:5	PC O-3:0_37:5	PC O-3:1_37:4	PC O-4:0_36:5	PC O-4:1_36:4	PC O-5:0_35:5	PC O-5:1_35:4	PC O-5:2_35:3	PC O-6:0_34:5	PC O-6:1_34:4	PC O-6:2_34:3	PC O-7:0_33:5	PC O-7:1_33:4	PC O-7:2_33:3	PC O-7:3_33:2	PC O-8:0_32:5	PC O-8:1_32:4	PC O-8:2_32:3	PC O-8:3_32:2	PC O-9:0_31:5	PC O-9:1_31:4	PC O-9:2_31:3	PC O-9:3_31:2	PC O-9:4_31:1	PC O-10:0_30:5	PC O-10:1_30:4	PC O-10:2_30:3	PC O-10:3_30:2	PC O-10:4_30:1	PC O-11:0_29:5	PC O-11:1_29:4	PC O-11:2_29:3	PC O-11:3_29:2	PC O-11:4_29:1	PC O-11:5_29:0	PC O-12:0_28:5	PC O-12:1_28:4	PC O-12:2_28:3	PC O-12:3_28:2	PC O-12:4_28:1	PC O-12:5_28:0	PC O-13:0_27:5	PC O-13:1_27:4	PC O-13:2_27:3	PC O-13:3_27:2	PC O-13:4_27:1	PC O-13:5_27:0
PC 39:6	819	PC ae C40:6	PC O-2:0_38:6	PC O-3:0_37:6	PC O-3:1_37:5	PC O-4:0_36:6	PC O-4:1_36:5	PC O-5:0_35:6	PC O-5:1_35:5	PC O-5:2_35:4	PC O-6:0_34:6	PC O-6:1_34:5	PC O-6:2_34:4	PC O-7:0_33:6	PC O-7:1_33:5	PC O-7:2_33:4	PC O-7:3_33:3	PC O-8:0_32:6	PC O-8:1_32:5	PC O-8:2_32:4	PC O-8:3_32:3	PC O-9:0_31:6	PC O-9:1_31:5	PC O-9:2_31:4	PC O-9:3_31:3	PC O-9:4_31:2	PC O-10:0_30:6	PC O-10:1_30:5	PC O-10:2_30:4	PC O-10:3_30:3	PC O-10:4_30:2	PC O-11:0_29:6	PC O-11:1_29:5	PC O-11:2_29:4	PC O-11:3_29:3	PC O-11:4_29:2	PC O-11:5_29:1	PC O-12:0_28:6	PC O-12:1_28:5	PC O-12:2_28:4	PC O-12:3_28:3	PC O-12:4_28:2	PC O-12:5_28:1	PC O-13:0_27:6	PC O-13:1_27:5	PC O-13:2_27:4	PC O-13:3_27:3	PC O-13:4_27:2	PC O-13:5_27:1
PC 41:0	859	PC ae C42:0	PC O-2:0_40:0	PC O-3:0_39:0	PC O-4:0_38:0	PC O-5:0_37:0	PC O-6:0_36:0	PC O-7:0_35:0	PC O-8:0_34:0	PC O-9:0_33:0	PC O-10:0_32:0	PC O-11:0_31:0	PC O-12:0_30:0	PC O-13:0_29:0	PC O-14:0_28:0	PC O-15:0_27:0	PC O-16:0_26:0	PC O-17:0_25:0	PC O-18:0_24:0	PC O-19:0_23:0	PC O-20:0_22:0	PC O-21:0_21:0	PC O-2:0_41:7	PC O-3:0_40:7	PC O-3:1_40:6	PC O-4:0_39:7	PC O-4:1_39:6	PC O-5:0_38:7	PC O-5:1_38:6	PC O-5:2_38:5	PC O-6:0_37:7	PC O-6:1_37:6	PC O-6:2_37:5	PC O-7:0_36:7	PC O-7:1_36:6	PC O-7:2_36:5	PC O-7:3_36:4	PC O-8:0_35:7	PC O-8:1_35:6	PC O-8:2_35:5	PC O-8:3_35:4	PC O-9:0_34:7	PC O-9:1_34:6	PC O-9:2_34:5	PC O-9:3_34:4	PC O-9:4_34:3	PC O-10:0_33:7	PC O-10:1_33:6	PC O-10:2_33:5
PC 41:1	857	PC ae C42:1	PC O-2:0_40:1	PC O-3:0_39:1	PC O-3:1_39:0	PC O-4:0_38:1	PC O-4:1_38:0	PC O-5:0_37:1	PC O-5:1_37:0	PC O-6:0_36:1	PC O-6:1_36:0	PC O-7:0_35:1	PC O-7:1_35:0	PC O-8:0_34:1	PC O-8:1_34:0	PC O-9:0_33:1	PC O-9:1_33:0	PC O-10:0_32:1	PC O-10:1_32:0	PC O-11:0_31:1	PC O-11:1_31:0	PC O-12:0_30:1	PC O-12:1_30:0	PC O-13:0_29:1	PC O-13:1_29:0	PC O-14:0_28:1	PC O-14:1_28:0	PC O-15:0_27:1	PC O-15:1_27:0	PC O-16:0_26:1	PC O-16:1_26:0	PC O-17:0_25:1	PC O-17:1_25:0	PC O-18:0_24:1	PC O-18:1_24:0	PC O-19:0_23:1	PC O-19:1_23:0	PC O-20:0_22:1	PC O-20:1_22:0	PC O-21:0_21:1	PC O-2:0_41:8	PC O-3:0_40:8	PC O-3:1_40:7	PC O-4:0_39:8	PC O-4:1_39:7	PC O-5:0_38:8	PC O-5:1_38:7	PC O-5:2_38:6	PC O-6:0_37:8
PC 41:2	855	PC ae C42:2	PC O-2:0_40:2	PC O-3:0_39:2	PC O-3:1_39:1	PC O-4:0_38:2	PC O-4:1_38:1	PC O-5:0_37:2	PC O-5:1_37:1	PC O-5:2_37:0	PC O-6:0_36:2	PC O-6:1_36:1	PC O-6:2_36:0	PC O-7:0_35:2	PC O-7:1_35:1	PC O-7:2_35:0	PC O-8:0_34:2	PC O-8:1_34:1	PC O-8:2_34:0	PC O-9:0_33:2	PC O-9:1_33:1	PC O-9:2_33:0	PC O-10:0_32:2	PC O-10:1_32:1	PC O-10:2_32:0	PC O-11:0_31:2	PC O-11:1_31:1	PC O-11:2_31:0	PC O-12:0_30:2	PC O-12:1_30:1	PC O-12:2_30:0	PC O-13:0_29:2	PC O-13:1_29:1	PC O-13:2_29:0	PC O-14:0_28:2	PC O-14:1_28:1	PC O-14:2_28:0	PC O-15:0_27:2	PC O-15:1_27:1	PC O-15:2_27:0	PC O-16:0_26:2	PC O-16:1_26:1	PC O-16:2_26:0	PC O-17:0_25:2	PC O-17:1_25:1	PC O-17:2_25:0	PC O-18:0_24:2	PC O-18:1_24:1	PC O-18:2_24:0
PC 41:3	853	PC ae C42:3	PC O-2:0_40:3	PC O-3:0_39:3	PC O-3:1_39:2	PC O-4:0_38:3	PC O-4:1_38:2	PC O-5:0_37:3	PC O-5:1_37:2	PC O-5:2_37:1	PC O-6:0_36:3	PC O-6:1_36:2	PC O-6:2_36:1	PC O-7:0_35:3	PC O-7:1_35:2	PC O-7:2_35:1	PC O-7:3_35:0	PC O-8:0_34:3	PC O-8:1_34:2	PC O-8:2_34:1	PC O-8:3_34:0	PC O-9:0_33:3	PC O-9:1_33:2	PC O-9:2_33:1	PC O-9:3_33:0	PC O-10:0_32:3	PC O-10:1_32:2	PC O-10:2_32:1	PC O-10:3_32:0	PC O-11:0_31:3	PC O-11:1_31:2	PC O-11:2_31:1	PC O-11:3_31:0	PC O-12:0_30:3	PC O-12:1_30:2	PC O-12:2_30:1	PC O-12:3_30:0	PC O-13:0_29:3	PC O-13:1_29:2	PC O-13:2_29:1	PC O-13:3_29:0	PC O-14:0_28:3	PC O-14:1_28:2	PC O-14:2_28:1	PC O-14:3_28:0	PC O-15:0_27:3	PC O-15:1_27:2	PC O-15:2_27:1	PC O-15:3_27:0
PC 41:4	851	PC ae C42:4	PC O-2:0_40:4	PC O-3:0_39:4	PC O-3:1_39:3	PC O-4:0_38:4	PC O-4:1_38:3	PC O-5:0_37:4	PC O-5:1_37:3	PC O-5:2_37:2	PC O-6:0_36:4	PC O-6:1_36:3	PC O-6:2_36:2	PC O-7:0_35:4	PC O-7:1_35:3	PC O-7:2_35:2	PC O-7:3_35:1	PC O-8:0_34:4	PC O-8:1_34:3	PC O-8:2_34:2	PC O-8:3_34:1	PC O-9:0_33:4	PC O-9:1_33:3	PC O-9:2_33:2	PC O-9:3_33:1	PC O-9:4_33:0	PC O-10:0_32:4	PC O-10:1_32:3	PC O-10:2_32:2	PC O-10:3_32:1	PC O-10:4_32:0	PC O-11:0_31:4	PC O-11:1_31:3	PC O-11:2_31:2	PC O-11:3_31:1	PC O-11:4_31:0	PC O-12:0_30:4	PC O-12:1_30:3	PC O-12:2_30:2	PC O-12:3_30:1	PC O-12:4_30:0	PC O-13:0_29:4	PC O-13:1_29:3	PC O-13:2_29:2	PC O-13:3_29:1	PC O-13:4_29:0	PC O-14:0_28:4	PC O-14:1_28:3	PC O-14:2_28:2
PC 41:5	849	PC ae C42:5	PC O-2:0_40:5	PC O-3:0_39:5	PC O-3:1_39:4	PC O-4:0_38:5	PC O-4:1_38:4	PC O-5:0_37:5	PC O-5:1_37:4	PC O-5:2_37:3	PC O-6:0_36:5	PC O-6:1_36:4	PC O-6:2_36:3	PC O-7:0_35:5	PC O-7:1_35:4	PC O-7:2_35:3	PC O-7:3_35:2	PC O-8:0_34:5	PC O-8:1_34:4	PC O-8:2_34:3	PC O-8:3_34:2	PC O-9:0_33:5	PC O-9:1_33:4	PC O-9:2_33:3	PC O-9:3_33:2	PC O-9:4_33:1	PC O-10:0_32:5	PC O-10:1_32:4	PC O-10:2_32:3	PC O-10:3_32:2	PC O-10:4_32:1	PC O-11:0_31:5	PC O-11:1_31:4	PC O-11:2_31:3	PC O-11:3_31:2	PC O-11:4_31:1	PC O-11:5_31:0	PC O-12:0_30:5	PC O-12:1_30:4	PC O-12:2_30:3	PC O-12:3_30:2	PC O-12:4_30:1	PC O-12:5_30:0	PC O-13:0_29:5	PC O-13:1_29:4	PC O-13:2_29:3	PC O-13:3_29:2	PC O-13:4_29:1	PC O-13:5_29:0
PC 43:3	881	PC ae C44:3	PC O-2:0_42:3	PC O-3:0_41:3	PC O-3:1_41:2	PC O-4:0_40:3	PC O-4:1_40:2	PC O-5:0_39:3	PC O-5:1_39:2	PC O-5:2_39:1	PC O-6:0_38:3	PC O-6:1_38:2	PC O-6:2_38:1	PC O-7:0_37:3	PC O-7:1_37:2	PC O-7:2_37:1	PC O-7:3_37:0	PC O-8:0_36:3	PC O-8:1_36:2	PC O-8:2_36:1	PC O-8:3_36:0	PC O-9:0_35:3	PC O-9:1_35:2	PC O-9:2_35:1	PC O-9:3_35:0	PC O-10:0_34:3	PC O-10:1_34:2	PC O-10:2_34:1	PC O-10:3_34:0	PC O-11:0_33:3	PC O-11:1_33:2	PC O-11:2_33:1	PC O-11:3_33:0	PC O-12:0_32:3	PC O-12:1_32:2	PC O-12:2_32:1	PC O-12:3_32:0	PC O-13:0_31:3	PC O-13:1_31:2	PC O-13:2_31:1	PC O-13:3_31:0	PC O-14:0_30:3	PC O-14:1_30:2	PC O-14:2_30:1	PC O-14:3_30:0	PC O-15:0_29:3	PC O-15:1_29:2	PC O-15:2_29:1	PC O-15:3_29:0
PC 43:4	879	PC ae C44:4	PC O-2:0_42:4	PC O-3:0_41:4	PC O-3:1_41:3	PC O-4:0_40:4	PC O-4:1_40:3	PC O-5:0_39:4	PC O-5:1_39:3	PC O-5:2_39:2	PC O-6:0_38:4	PC O-6:1_38:3	PC O-6:2_38:2	PC O-7:0_37:4	PC O-7:1_37:3	PC O-7:2_37:2	PC O-7:3_37:1	PC O-8:0_36:4	PC O-8:1_36:3	PC O-8:2_36:2	PC O-8:3_36:1	PC O-9:0_35:4	PC O-9:1_35:3	PC O-9:2_35:2	PC O-9:3_35:1	PC O-9:4_35:0	PC O-10:0_34:4	PC O-10:1_34:3	PC O-10:2_34:2	PC O-10:3_34:1	PC O-10:4_34:0	PC O-11:0_33:4	PC O-11:1_33:3	PC O-11:2_33:2	PC O-11:3_33:1	PC O-11:4_33:0	PC O-12:0_32:4	PC O-12:1_32:3	PC O-12:2_32:2	PC O-12:3_32:1	PC O-12:4_32:0	PC O-13:0_31:4	PC O-13:1_31:3	PC O-13:2_31:2	PC O-13:3_31:1	PC O-13:4_31:0	PC O-14:0_30:4	PC O-14:1_30:3	PC O-14:2_30:2
PC 43:5	877	PC ae C44:5	PC O-2:0_42:5	PC O-3:0_41:5	PC O-3:1_41:4	PC O-4:0_40:5	PC O-4:1_40:4	PC O-5:0_39:5	PC O-5:1_39:4	PC O-5:2_39:3	PC O-6:0_38:5	PC O-6:1_38:4	PC O-6:2_38:3	PC O-7:0_37:5	PC O-7:1_37:4	PC O-7:2_37:3	PC O-7:3_37:2	PC O-8:0_36:5	PC O-8:1_36:4	PC O-8:2_36:3	PC O-8:3_36:2	PC O-9:0_35:5	PC O-9:1_35:4	PC O-9:2_35:3	PC O-9:3_35:2	PC O-9:4_35:1	PC O-10:0_34:5	PC O-10:1_34:4	PC O-10:2_34:3	PC O-10:3_34:2	PC O-10:4_34:1	PC O-11:0_33:5	PC O-11:1_33:4	PC O-11:2_33:3	PC O-11:3_33:2	PC O-11:4_33:1	PC O-11:5_33:0	PC O-12:0_32:5	PC O-12:1_32:4	PC O-12:2_32:3	PC O-12:3_32:2	PC O-12:4_32:1	PC O-12:5_32:0	PC O-13:0_31:5	PC O-13:1_31:4	PC O-13:2_31:3	PC O-13:3_31:2	PC O-13:4_31:1	PC O-13:5_31:0
PC 43:6	875	PC ae C44:6	PC O-2:0_42:6	PC O-3:0_41:6	PC O-3:1_41:5	PC O-4:0_40:6	PC O-4:1_40:5	PC O-5:0_39:6	PC O-5:1_39:5	PC O-5:2_39:4	PC O-6:0_38:6	PC O-6:1_38:5	PC O-6:2_38:4	PC O-7:0_37:6	PC O-7:1_37:5	PC O-7:2_37:4	PC O-7:3_37:3	PC O-8:0_36:6	PC O-8:1_36:5	PC O-8:2_36:4	PC O-8:3_36:3	PC O-9:0_35:6	PC O-9:1_35:5	PC O-9:2_35:4	PC O-9:3_35:3	PC O-9:4_35:2	PC O-10:0_34:6	PC O-10:1_34:5	PC O-10:2_34:4	PC O-10:3_34:3	PC O-10:4_34:2	PC O-11:0_33:6	PC O-11:1_33:5	PC O-11:2_33:4	PC O-11:3_33:3	PC O-11:4_33:2	PC O-11:5_33:1	PC O-12:0_32:6	PC O-12:1_32:5	PC O-12:2_32:4	PC O-12:3_32:3	PC O-12:4_32:2	PC O-12:5_32:1	PC O-13:0_31:6	PC O-13:1_31:5	PC O-13:2_31:4	PC O-13:3_31:3	PC O-13:4_31:2	PC O-13:5_31:1
		Compounds that Biocrates supposes to be measured within the PC sum are highlighted in green
		Measured compounds are colored in orange font
[truncated: 409 more columns]
